# Supplementary material for: CryoEM structures of Arabidopsis DDR complexes involved in RNA-directed DNA methylation
Source: Nat Commun. 2019 Sep 2;10:3916. doi: 10.1038/s41467-019-11759-9 (PMC6718625; doi:10.1038/s41467-019-11759-9)
Supplement: Supplementary file 3 — Supplementary Data 1 [file 41467_2019_11759_MOESM3_ESM.xlsx]

## Sheet: DSS
Crosslinked peptides derived from the DDR' complex treated with DSS
Id	Protein1	Protein2	XLType	Spectrum	AbsPos1	AbsPos2	deltaAA	Mr	Mz	z	Error_rel[ppm]	TIC	deltaS	ld-Score
NETQNGGGIAHAEFAXFNSKR-MDLVKR-a20-b5	pr|PROT02|DMS3-HA	pr|PROT03|Peptide7(DRD1)-Flag-StrepII	inter-protein xl	aleitner_D1810_097.c.11543.11543.5_aleitner_D1810_097.c.11134.11134.5	57	37	20	3192.54	639.515	5	-2.2	0.19	0	22.1
NETQNGGGIAHAEFAMFNSKR-MDLVKR-a20-b5	pr|PROT02|DMS3-HA	pr|PROT03|Peptide7(DRD1)-Flag-StrepII	inter-protein xl	aleitner_D1810_098.c.13961.13961.5_aleitner_D1810_098.c.13874.13874.5	57	37	20	3176.54	636.317	5	-1.9	0.14	0	19.27
LDLLKPK-LQVYKTR-a5-b5	pr|PROT02|DMS3-HA	pr|PROT02|DMS3-HA	intra-protein xl	aleitner_D1810_098.c.09484.09484.3_aleitner_D1810_098.c.09351.09351.3	256	309	53	1870.12	624.382	3	-3.4	0.61	0	36.03
TLEDIKR-FLKSQK-a6-b3	pr|PROT02|DMS3-HA	pr|PROT02|DMS3-HA	intra-protein xl	aleitner_D1810_097.c.05091.05091.4_aleitner_D1810_097.c.04884.04884.4	385	81	304	1761	441.257	4	-3.1	0.49	0	35.64
IKQHEDNLK-KKEEFVR-a2-b2	pr|PROT02|DMS3-HA	pr|PROT02|DMS3-HA	intra-protein xl	aleitner_D1810_098.c.01022.01022.3_aleitner_D1810_098.c.01102.01102.3	71	402	331	2196.18	733.069	3	-2.9	0.45	0	34.02
KTGIFNLGNR-KTGIFNLGNR-a1-b1	pr|PROT02|DMS3-HA	pr|PROT02|DMS3-HA	intra-protein xl	aleitner_D1810_101.c.13826.13826.4_aleitner_D1810_101.c.13825.13825.4	335	335	0	2375.3	594.833	4	-2.8	0.33	0	33.81
LQVYKTR-XKELK-a5-b2	pr|PROT02|DMS3-HA	pr|PROT02|DMS3-HA	intra-protein xl	aleitner_D1810_100.c.03002.03002.4_aleitner_D1810_100.c.02987.02987.4	309	371	62	1707.95	427.996	4	-4.4	0.45	0	33.79
RLDLLKPK-LQVYKTR-a6-b5	pr|PROT02|DMS3-HA	pr|PROT02|DMS3-HA	intra-protein xl	aleitner_D1810_096.c.07874.07874.5_aleitner_D1810_096.c.07806.07806.5	256	309	53	2026.22	406.253	5	-3.3	0.43	0	32.66
LQVYKTR-MKELK-a5-b2	pr|PROT02|DMS3-HA	pr|PROT02|DMS3-HA	intra-protein xl	aleitner_D1810_098.c.04609.04609.4_aleitner_D1810_098.c.04528.04528.4	309	371	62	1691.96	423.997	4	-3.9	0.72	0	32.38
IKQHEDNLK-FLKSQK-a2-b3	pr|PROT02|DMS3-HA	pr|PROT02|DMS3-HA	intra-protein xl	aleitner_D1810_097.c.00939.00939.4_aleitner_D1810_097.c.00901.00901.4	71	81	10	2011.11	503.784	4	-2.5	0.58	0.41	32.33
IKQHEDNLK-KEEFVR-a2-b1	pr|PROT02|DMS3-HA	pr|PROT02|DMS3-HA	intra-protein xl	aleitner_D1810_098.c.01894.01894.3_aleitner_D1810_098.c.02006.02006.3	71	402	331	2068.09	690.371	3	-2.2	0.29	0.45	32.18
FGSVSKELEEIADXR-XDLVKR-a6-b5	pr|PROT03|Peptide7(DRD1)-Flag-StrepII	pr|PROT03|Peptide7(DRD1)-Flag-StrepII	intra-protein xl	aleitner_D1810_099.c.15049.15049.4_aleitner_D1810_099.c.15058.15058.4	23	37	14	2640.31	661.085	4	-2.7	0.32	0	32.17
KTGIFNLGNRDEVNVR-KTGIFNLGNRDEVNVR-a1-b1	pr|PROT02|DMS3-HA	pr|PROT02|DMS3-HA	intra-protein xl	aleitner_D1810_097.c.28386.28386.6_aleitner_D1810_097.c.28295.28295.6	335	335	0	3799.99	634.34	6	-3.5	0.3	0	32.17
FGSVSKELEEIADXR-MDLVKR-a6-b5	pr|PROT03|Peptide7(DRD1)-Flag-StrepII	pr|PROT03|Peptide7(DRD1)-Flag-StrepII	intra-protein xl	aleitner_D1810_099.c.16654.16654.4_aleitner_D1810_099.c.16652.16652.4	23	37	14	2624.32	657.086	4	-1.6	0.34	0.17	30.2
FGSVSKELEEIADMR-MDLVKR-a6-b5	pr|PROT03|Peptide7(DRD1)-Flag-StrepII	pr|PROT03|Peptide7(DRD1)-Flag-StrepII	intra-protein xl	aleitner_D1810_096.c.20801.20801.4_aleitner_D1810_096.c.20739.20739.4	23	37	14	2608.32	653.087	4	-3.5	0.38	0.24	30.14
EHAVFNFGKK-KEEFVR-a9-b1	pr|PROT02|DMS3-HA	pr|PROT02|DMS3-HA	intra-protein xl	aleitner_D1810_099.c.08306.08306.4_aleitner_D1810_099.c.08186.08186.4	400	402	2	2120.1	531.033	4	-3	0.43	0.77	28.98
GVVGVVAKLGK-FAKPTASR-a8-b3	pr|PROT02|DMS3-HA	pr|PROT02|DMS3-HA	intra-protein xl	aleitner_D1810_098.c.10387.10387.4_aleitner_D1810_098.c.10391.10391.4	162	353	191	2040.2	511.058	4	-3.7	0.24	0	28.98
RLDLLKPK-FLKSQK-a6-b3	pr|PROT02|DMS3-HA	pr|PROT02|DMS3-HA	intra-protein xl	aleitner_D1810_096.c.06824.06824.4_aleitner_D1810_096.c.06741.06741.4	256	81	175	1869.14	468.293	4	-2.6	0.38	0	28.88
IKQHEDNLK-KKEEFVR-a2-b1	pr|PROT02|DMS3-HA	pr|PROT02|DMS3-HA	intra-protein xl	aleitner_D1810_096.c.01646.01646.5_aleitner_D1810_096.c.01223.01223.5	71	401	330	2196.18	440.244	5	-3.5	0.17	0.56	28.74
RLESDLEAXGNKIK-KKEEFVR-a12-b2	pr|PROT02|DMS3-HA	pr|PROT02|DMS3-HA	intra-protein xl	aleitner_D1810_097.c.04524.04524.5_aleitner_D1810_097.c.04533.04533.5	69	402	333	2691.42	539.291	5	-3.7	0.44	0	27.63
KTGIFNLGNRDEVNVR-KTGIFNLGNR-a1-b1	pr|PROT02|DMS3-HA	pr|PROT02|DMS3-HA	intra-protein xl	aleitner_D1810_096.c.15923.15923.5_aleitner_D1810_096.c.15472.15472.5	335	335	0	3087.64	618.537	5	-4.2	0.26	0.56	27.36
TXDNYSEAEKK-MKELK-a10-b2	pr|PROT02|DMS3-HA	pr|PROT02|DMS3-HA	intra-protein xl	aleitner_D1810_096.c.03139.03139.4_aleitner_D1810_096.c.03083.03083.4	368	371	3	2116	530.008	4	-2.3	0.29	0.81	27.29
KTGIFNLGNRDEVNVR-FAKPTASR-a1-b3	pr|PROT02|DMS3-HA	pr|PROT02|DMS3-HA	intra-protein xl	aleitner_D1810_097.c.09872.09872.5_aleitner_D1810_097.c.09746.09746.5	335	353	18	2845.51	570.11	5	-2.8	0.29	0.49	27.25
KKEEFVR-KEEFVR-a2-b1	pr|PROT02|DMS3-HA	pr|PROT02|DMS3-HA	intra-protein xl	aleitner_D1810_098.c.03865.03865.4_aleitner_D1810_098.c.03657.03657.4	402	402	0	1879.01	470.761	4	-3.4	0.17	0	27.14
KKEEFVR-FLKSQK-a2-b3	pr|PROT02|DMS3-HA	pr|PROT02|DMS3-HA	intra-protein xl	aleitner_D1810_099.c.02773.02773.4_aleitner_D1810_099.c.02863.02863.4	402	81	321	1822.03	456.514	4	-4.7	0.27	0	27.11
IAGLEVKR-QATKDAGR-a7-b4	sp|P0A6Y8|DNAK_ECOLI	sp|P0A6Y8|DNAK_ECOLI	intra-protein xl	aleitner_D1810_099.c.03553.03553.4_aleitner_D1810_099.c.03502.03502.4	166	155	11	1868.04	468.019	4	-2.8	0.23	0.52	26.89		contaminant
RLESDLEAMGNKIK-KKEEFVR-a12-b1	pr|PROT02|DMS3-HA	pr|PROT02|DMS3-HA	intra-protein xl	aleitner_D1810_097.c.10128.10128.4_aleitner_D1810_097.c.10078.10078.4	69	401	332	2675.42	669.864	4	-2.8	0.24	0	26.21
LESDLEAXGNKIK-KKEEFVR-a11-b2	pr|PROT02|DMS3-HA	pr|PROT02|DMS3-HA	intra-protein xl	aleitner_D1810_096.c.05285.05285.3_aleitner_D1810_096.c.05222.05222.3	69	402	333	2535.32	846.113	3	-3.7	0.27	0	26.03
FAKPTASR-RLDLLKPK-a3-b6	pr|PROT02|DMS3-HA	pr|PROT02|DMS3-HA	intra-protein xl	aleitner_D1810_096.c.07568.07568.4_aleitner_D1810_096.c.07483.07483.4	353	256	97	1996.18	500.052	4	-2.7	0.39	0	25.65
LESDLEAMGNKIK-EHAVFNFGKK-a11-b9	pr|PROT02|DMS3-HA	pr|PROT02|DMS3-HA	intra-protein xl	aleitner_D1810_096.c.15196.15196.5_aleitner_D1810_096.c.15150.15150.5	69	400	331	2760.41	553.089	5	-2.7	0.27	0	24.9
RLDLLKPK-KEEFVR-a6-b1	pr|PROT02|DMS3-HA	pr|PROT02|DMS3-HA	intra-protein xl	aleitner_D1810_097.c.07488.07488.4_aleitner_D1810_097.c.07382.07382.4	256	402	146	1926.13	482.54	4	-1.6	0.2	0	24.17
IKQHEDNLK-LQVYKTR-a2-b5	pr|PROT02|DMS3-HA	pr|PROT02|DMS3-HA	intra-protein xl	aleitner_D1810_096.c.02320.02320.4_aleitner_D1810_096.c.02247.02247.4	71	309	238	2168.19	543.055	4	-2.4	0.28	0	23.86
RLESDLEAMGNKIK-KKEEFVR-a12-b2	pr|PROT02|DMS3-HA	pr|PROT02|DMS3-HA	intra-protein xl	aleitner_D1810_096.c.10726.10726.4_aleitner_D1810_096.c.11081.11081.4	69	402	333	2675.42	669.863	4	-4.3	0.22	0	23.37
FAKPTASR-KKEEFVR-a3-b2	pr|PROT02|DMS3-HA	pr|PROT02|DMS3-HA	intra-protein xl	aleitner_D1810_097.c.03466.03466.4_aleitner_D1810_097.c.03392.03392.4	353	402	49	1949.07	488.275	4	-3.3	0.25	0	23.29
TLEDIKREQVLR-FLKSQK-a6-b3	pr|PROT02|DMS3-HA	pr|PROT02|DMS3-HA	intra-protein xl	aleitner_D1810_097.c.09711.09711.4_aleitner_D1810_097.c.09488.09488.4	385	81	304	2386.35	597.596	4	-3.1	0.1	0	23.29
LESDLEAXGNKIK-EHAVFNFGKK-a11-b9	pr|PROT02|DMS3-HA	pr|PROT02|DMS3-HA	intra-protein xl	aleitner_D1810_096.c.09784.09784.4_aleitner_D1810_096.c.09873.09873.4	69	400	331	2776.4	695.107	4	-5.1	0.23	0	22.32
EHAVFNFGKK-KKEEFVR-a9-b2	pr|PROT02|DMS3-HA	pr|PROT02|DMS3-HA	intra-protein xl	aleitner_D1810_099.c.05961.05961.4_aleitner_D1810_099.c.05572.05572.4	400	402	2	2248.2	563.057	4	-2.1	0.23	0	18.41

## Sheet: ADH
Crosslinked peptides derived from the DDR' complex treated with ADH
Id	Protein1	Protein2	XLType	Spectrum	AbsPos1	AbsPos2	deltaAA	Mr	Mz	z	Error_rel[ppm]	TIC	deltaS	ld-Score
RLESDLEAXGNK-ELEEIADXR-a7-b3	pr|PROT02|DMS3-HA	pr|PROT03|Peptide7(DRD1)-Flag-StrepII	inter-protein xl	aleitner_D1810_103.c.02045.02045.4_aleitner_D1810_103.c.02025.02025.4	64	26	38	2636.25	660.069	4	-3	0.25	0	24.71
RLESDLEAXGNK-ELEEIADXR-a7-b1	pr|PROT02|DMS3-HA	pr|PROT03|Peptide7(DRD1)-Flag-StrepII	inter-protein xl	aleitner_D1810_104.c.02220.02220.4_aleitner_D1810_104.c.02247.02247.4	64	24	40	2636.24	660.069	4	-3.2	0.16	0	18.94
FGTDSEEQR-LDSIIHPTK-a7-b2	pr|PROT01|His-Myc-RDM1	pr|PROT01|His-Myc-RDM1	intra-protein xl	aleitner_D1810_106.c.16300.16300.4_aleitner_D1810_106.c.16117.16117.4	133	137	4	2228.11	558.035	4	-3.7	0.26	0.65	31.36
FGTDSEEQR-LDSIIHPTK-a6-b2	pr|PROT01|His-Myc-RDM1	pr|PROT01|His-Myc-RDM1	intra-protein xl	aleitner_D1810_105.c.16746.16746.4_aleitner_D1810_105.c.15820.15820.4	132	137	5	2228.11	558.036	4	-2.7	0.2	0.72	30.85
SENSDNSLQGEDINAQILR-TGIFNLGNRDEVNVR-a12-b10	pr|PROT02|DMS3-HA	pr|PROT02|DMS3-HA	intra-protein xl	aleitner_D1810_103.c.12002.12002.5_aleitner_D1810_103.c.11772.11772.5	120	345	225	3942.95	789.597	5	-1.5	0.29	0.5	28.12
ELEEIADMR-MDLVK-a3-b2	pr|PROT03|Peptide7(DRD1)-Flag-StrepII	pr|PROT03|Peptide7(DRD1)-Flag-StrepII	intra-protein xl	aleitner_D1810_105.c.06298.06298.3_aleitner_D1810_105.c.06307.06307.3	26	34	8	1846.93	616.65	3	-1.4	0.2	0.76	27.97
FGTDSEEQR-LDSIIHPTK-a4-b2	pr|PROT01|His-Myc-RDM1	pr|PROT01|His-Myc-RDM1	intra-protein xl	aleitner_D1810_104.c.14467.14467.4_aleitner_D1810_104.c.13830.13830.4	130	137	7	2228.11	558.037	4	-1.7	0.23	0.72	26.42
EHAVFNFGK-QHEDNLK-a1-b3	pr|PROT02|DMS3-HA	pr|PROT02|DMS3-HA	intra-protein xl	aleitner_D1810_105.c.00930.00930.5_aleitner_D1810_105.c.00893.00893.5	392	74	318	2068.01	414.611	5	-4.3	0.11	0	25.77
SENSDNSLQGEDINAQILR-DEVNVR-a5-b1	pr|PROT02|DMS3-HA	pr|PROT02|DMS3-HA	intra-protein xl	aleitner_D1810_106.c.07121.07121.4_aleitner_D1810_106.c.07776.07776.4	113	345	232	2970.43	743.616	4	-1.9	0.22	0	23.27
GAYWDSEIKR-TFSNAIAEVR-a5-b8	sp|P09546|PUTA_ECOLI	sp|P09546|PUTA_ECOLI	intra-protein xl	aleitner_D1810_105.c.01127.01127.5_aleitner_D1810_105.c.01656.01656.5	439	742	303	2468.25	494.657	5	-4	0.17	0.79	23.07		contaminant
EHAVFNFGK-QHEDNLK-a1-b4	pr|PROT02|DMS3-HA	pr|PROT02|DMS3-HA	intra-protein xl	aleitner_D1810_104.c.00759.00759.4_aleitner_D1810_104.c.00739.00739.4	392	75	317	2068.02	518.012	4	-3	0.11	0	22.21
SENSDNSLQGEDINAQILR-TGIFNLGNRDEVNVR-a12-b11	pr|PROT02|DMS3-HA	pr|PROT02|DMS3-HA	intra-protein xl	aleitner_D1810_104.c.11998.11998.4_aleitner_D1810_104.c.11784.11784.4	120	346	226	3942.95	986.744	4	-2.1	0.25	0.54	22.09
GAYWDSEIKR-TFSNAIAEVR-a7-b8	sp|P09546|PUTA_ECOLI	sp|P09546|PUTA_ECOLI	intra-protein xl	aleitner_D1810_103.c.00728.00728.5_aleitner_D1810_103.c.01313.01313.5	441	742	301	2468.25	494.657	5	-4	0.13	0.75	20.34		contaminant
SENSDNSLQGEDINAQILR-TGIFNLGNRDEVNVR-a5-b10	pr|PROT02|DMS3-HA	pr|PROT02|DMS3-HA	intra-protein xl	aleitner_D1810_103.c.12024.12024.4_aleitner_D1810_103.c.11784.11784.4	113	345	232	3942.95	986.745	4	-1.3	0.17	0	19
SENSDNSLQGEDINAQILR-TMDNYSEAEK-a2-b7	pr|PROT02|DMS3-HA	pr|PROT02|DMS3-HA	intra-protein xl	aleitner_D1810_104.c.07054.07054.4_aleitner_D1810_104.c.06985.06985.4	110	365	255	3426.55	857.644	4	-3.7	0.19	0	18.61

## Sheet: ZL
Zero-length crosslinked peptides derived from the DDR' complex treated with DMTMM (i.e. in ADH reaction)
Id	Protein1	Protein2	XLType	Spectrum	AbsPos1	AbsPos2	deltaAA	Mr	Mz	z	Error_rel[ppm]	TIC	deltaS	ld-Score
ELEEIADMR-KEEFVR-a4-b1	pr|PROT03|Peptide7(DRD1)-Flag-StrepII	pr|PROT02|DMS3-HA	inter-protein xl	aleitner_D1810_105.c.07434.07434.4_aleitner_D1810_105.c.07434.07434.4	27	402	375	1892.92	474.239	4	-3.2	0.38	0.37	30.86
ELEEIADXR-KKEEFVR-a1-b2	pr|PROT03|Peptide7(DRD1)-Flag-StrepII	pr|PROT02|DMS3-HA	inter-protein xl	aleitner_D1810_105.c.03173.03173.4_aleitner_D1810_105.c.03173.03173.4	24	402	378	2037.01	510.261	4	-3.2	0.44	0.27	29.11
ELEEIADMR-KEEFVR-a3-b1	pr|PROT03|Peptide7(DRD1)-Flag-StrepII	pr|PROT02|DMS3-HA	inter-protein xl	aleitner_D1810_104.c.06999.06999.4_aleitner_D1810_104.c.06999.06999.4	26	402	376	1892.92	474.239	4	-3.3	0.36	0	29.09
ELEEIADMR-KKEEFVR-a4-b2	pr|PROT03|Peptide7(DRD1)-Flag-StrepII	pr|PROT02|DMS3-HA	inter-protein xl	aleitner_D1810_108.c.03920.03920.3_aleitner_D1810_108.c.03920.03920.3	27	402	375	2021.02	674.681	3	-3.3	0.33	0.31	28.66
ELEEIADMR-KKEEFVR-a1-b1	pr|PROT03|Peptide7(DRD1)-Flag-StrepII	pr|PROT02|DMS3-HA	inter-protein xl	aleitner_D1810_106.c.05153.05153.3_aleitner_D1810_106.c.05153.05153.3	24	401	377	2021.02	674.68	3	-3.6	0.41	0	28.6
ELEEIADMR-KEEFVR-a1-b1	pr|PROT03|Peptide7(DRD1)-Flag-StrepII	pr|PROT02|DMS3-HA	inter-protein xl	aleitner_D1810_103.c.07039.07039.4_aleitner_D1810_103.c.07039.07039.4	24	402	378	1892.92	474.239	4	-3.9	0.46	0	28.26
ELEEIADXR-KKEEFVR-a1-b1	pr|PROT03|Peptide7(DRD1)-Flag-StrepII	pr|PROT02|DMS3-HA	inter-protein xl	aleitner_D1810_104.c.02987.02987.3_aleitner_D1810_104.c.02987.02987.3	24	401	377	2037.02	680.013	3	-2.3	0.29	0	26.97
ELEEIADXR-KKEEFVR-a4-b2	pr|PROT03|Peptide7(DRD1)-Flag-StrepII	pr|PROT02|DMS3-HA	inter-protein xl	aleitner_D1810_103.c.02381.02381.5_aleitner_D1810_103.c.02381.02381.5	27	402	375	2037.01	408.41	5	-4.1	0.35	0.58	26.84
ELEEIADXR-KEEFVR-a1-b1	pr|PROT03|Peptide7(DRD1)-Flag-StrepII	pr|PROT02|DMS3-HA	inter-protein xl	aleitner_D1810_108.c.03598.03598.4_aleitner_D1810_108.c.03598.03598.4	24	402	378	1908.92	478.237	4	-3.6	0.31	0.54	26.39
ELEEIADXR-KKEEFVR-a3-b2	pr|PROT03|Peptide7(DRD1)-Flag-StrepII	pr|PROT02|DMS3-HA	inter-protein xl	aleitner_D1810_104.c.02887.02887.4_aleitner_D1810_104.c.02887.02887.4	26	402	376	2037.01	510.261	4	-2.9	0.29	0	26.35
KTGIFNLGNR-FGTDSEEQR-a1-b6	pr|PROT02|DMS3-HA	pr|PROT01|His-Myc-RDM1	inter-protein xl	aleitner_D1810_107.c.05261.05261.3_aleitner_D1810_107.c.05261.05261.3	335	132	203	2168.05	723.693	3	-2.8	0.23	0.28	26.19
ELEEIADXR-KEEFVR-a3-b1	pr|PROT03|Peptide7(DRD1)-Flag-StrepII	pr|PROT02|DMS3-HA	inter-protein xl	aleitner_D1810_106.c.04561.04561.4_aleitner_D1810_106.c.04561.04561.4	26	402	376	1908.92	478.237	4	-3.4	0.35	0.44	25.8
ELEEIADXR-KEEFVR-a4-b1	pr|PROT03|Peptide7(DRD1)-Flag-StrepII	pr|PROT02|DMS3-HA	inter-protein xl	aleitner_D1810_105.c.04638.04638.3_aleitner_D1810_105.c.04638.04638.3	27	402	375	1908.92	637.314	3	-2.8	0.33	0	25.64
KTGIFNLGNRDEVNVR-FGTDSEEQR-a1-b4	pr|PROT02|DMS3-HA	pr|PROT01|His-Myc-RDM1	inter-protein xl	aleitner_D1810_108.c.05517.05517.4_aleitner_D1810_108.c.05517.05517.4	335	130	205	2880.4	721.108	4	-3.7	0.27	0.51	25.61
ELEEIADMR-KKEEFVR-a1-b2	pr|PROT03|Peptide7(DRD1)-Flag-StrepII	pr|PROT02|DMS3-HA	inter-protein xl	aleitner_D1810_106.c.05184.05184.4_aleitner_D1810_106.c.05184.05184.4	24	402	378	2021.02	506.262	4	-3.8	0.54	0.35	25.39
KTGIFNLGNR-FGTDSEEQR-a1-b4	pr|PROT02|DMS3-HA	pr|PROT01|His-Myc-RDM1	inter-protein xl	aleitner_D1810_105.c.06274.06274.3_aleitner_D1810_105.c.06274.06274.3	335	130	205	2168.06	723.693	3	-2.3	0.24	0	24.68
FGTDSEEQR-RLDLLKPK-a4-b6	pr|PROT01|His-Myc-RDM1	pr|PROT02|DMS3-HA	inter-protein xl	aleitner_D1810_104.c.03595.03595.4_aleitner_D1810_104.c.03595.03595.4	130	256	126	2031.07	508.776	4	-0.7	0.25	0	24.61
LESDLEAXGNK-XDLVKR-a2-b5	pr|PROT02|DMS3-HA	pr|PROT03|Peptide7(DRD1)-Flag-StrepII	inter-protein xl	aleitner_D1810_106.c.01886.01886.3_aleitner_D1810_106.c.01886.01886.3	60	37	23	1979.96	660.996	3	-0.2	0.2	0	24.48
RLESDLEAMGNK-MDLVKR-a3-b5	pr|PROT02|DMS3-HA	pr|PROT03|Peptide7(DRD1)-Flag-StrepII	inter-protein xl	aleitner_D1810_104.c.05391.05391.4_aleitner_D1810_104.c.05391.05391.4	60	37	23	2104.07	527.026	4	-1.2	0.43	0	24.39
DVADEGSLLR-RLDLLKPK-a1-b6	pr|PROT01|His-Myc-RDM1	pr|PROT02|DMS3-HA	inter-protein xl	aleitner_D1810_103.c.09696.09696.4_aleitner_D1810_103.c.09696.09696.4	60	256	196	2037.15	510.295	4	-4	0.33	0	24.26
KTGIFNLGNRDEVNVR-FGTDSEEQR-a1-b6	pr|PROT02|DMS3-HA	pr|PROT01|His-Myc-RDM1	inter-protein xl	aleitner_D1810_105.c.07457.07457.5_aleitner_D1810_105.c.07457.07457.5	335	132	203	2880.4	577.088	5	-2.8	0.32	0.5	24.14
ELEEIADXR-FAKPTASR-a1-b3	pr|PROT03|Peptide7(DRD1)-Flag-StrepII	pr|PROT02|DMS3-HA	inter-protein xl	aleitner_D1810_105.c.04284.04284.4_aleitner_D1810_105.c.04284.04284.4	24	353	329	1978.97	495.751	4	-2	0.24	0.49	23.39
EHAVFNFGK-KKEEFVR-a1-b2	pr|PROT02|DMS3-HA	pr|PROT02|DMS3-HA	intra-protein xl	aleitner_D1810_105.c.04189.04189.4_aleitner_D1810_105.c.04189.04189.4	392	402	10	1964.02	492.013	4	-2.7	0.55	0.64	33.84
MMNLDQSSPVAR-MKELK-a5-b2	pr|PROT02|DMS3-HA	pr|PROT02|DMS3-HA	intra-protein xl	aleitner_D1810_107.c.03623.03623.3_aleitner_D1810_107.c.03623.03623.3	30	371	341	1976.97	659.999	3	-5.3	0.39	0	33.67
FAKPTASR-DEVNVR-a3-b1	pr|PROT02|DMS3-HA	pr|PROT02|DMS3-HA	intra-protein xl	aleitner_D1810_103.c.01528.01528.4_aleitner_D1810_103.c.01528.01528.4	353	345	8	1588.83	398.214	4	-3.5	0.48	0.76	32.88
MMNLDQSSPVAR-IKQHEDNLK-a5-b2	pr|PROT02|DMS3-HA	pr|PROT02|DMS3-HA	intra-protein xl	aleitner_D1810_103.c.01614.01614.3_aleitner_D1810_103.c.01614.01614.3	30	71	41	2453.21	818.744	3	-2.7	0.37	0	32.86
EHAVFNFGK-MKELK-a1-b2	pr|PROT02|DMS3-HA	pr|PROT02|DMS3-HA	intra-protein xl	aleitner_D1810_105.c.04447.04447.4_aleitner_D1810_105.c.04447.04447.4	392	371	21	1676.87	420.224	4	-3.6	0.34	0	32.35
RLESDLEAMGNK-KKEEFVR-a5-b1	pr|PROT02|DMS3-HA	pr|PROT02|DMS3-HA	intra-protein xl	aleitner_D1810_104.c.02188.02188.4_aleitner_D1810_104.c.02188.02188.4	62	401	339	2278.17	570.55	4	-2.7	0.46	0.44	32.25
RLESDLEAMGNK-KKEEFVR-a5-b2	pr|PROT02|DMS3-HA	pr|PROT02|DMS3-HA	intra-protein xl	aleitner_D1810_103.c.02023.02023.4_aleitner_D1810_103.c.02023.02023.4	62	402	340	2278.17	570.55	4	-2.5	0.5	0.36	31.89
RLESDLEAMGNK-KKEEFVR-a7-b2	pr|PROT02|DMS3-HA	pr|PROT02|DMS3-HA	intra-protein xl	aleitner_D1810_105.c.03488.03488.3_aleitner_D1810_105.c.03488.03488.3	64	402	338	2278.16	760.396	3	-4	0.43	0	31.84
LESDLEAMGNK-FLKSQK-a2-b3	pr|PROT02|DMS3-HA	pr|PROT02|DMS3-HA	intra-protein xl	aleitner_D1810_106.c.03964.03964.3_aleitner_D1810_106.c.03964.03964.3	60	81	21	1936.99	646.67	3	-3.4	0.36	0	31.7
ELEEIADMR-MDLVKR-a1-b5	pr|PROT03|Peptide7(DRD1)-Flag-StrepII	pr|PROT03|Peptide7(DRD1)-Flag-StrepII	intra-protein xl	aleitner_D1810_105.c.09152.09152.3_aleitner_D1810_105.c.09152.09152.3	24	37	13	1846.92	616.649	3	-3.2	0.46	0	31.62
RLESDLEAMGNK-FLKSQK-a7-b3	pr|PROT02|DMS3-HA	pr|PROT02|DMS3-HA	intra-protein xl	aleitner_D1810_106.c.03646.03646.4_aleitner_D1810_106.c.03646.03646.4	64	81	17	2093.09	524.279	4	-3.5	0.48	0	31.56
ELEEIADXR-XDLVKR-a4-b5	pr|PROT03|Peptide7(DRD1)-Flag-StrepII	pr|PROT03|Peptide7(DRD1)-Flag-StrepII	intra-protein xl	aleitner_D1810_108.c.03065.03065.3_aleitner_D1810_108.c.03065.03065.3	27	37	10	1878.91	627.311	3	-3.9	0.26	0	31.51
LESDLEAMGNK-IKQHEDNLK-a6-b2	pr|PROT02|DMS3-HA	pr|PROT02|DMS3-HA	intra-protein xl	aleitner_D1810_105.c.01552.01552.3_aleitner_D1810_105.c.01552.01552.3	64	71	7	2311.14	771.389	3	-2.3	0.36	0	31.41
FAKPTASR-TLEDIKR-a3-b3	pr|PROT02|DMS3-HA	pr|PROT02|DMS3-HA	intra-protein xl	aleitner_D1810_104.c.01296.01296.3_aleitner_D1810_104.c.01296.01296.3	353	382	29	1731.96	578.327	3	-2.8	0.38	0	31.36
LESDLEAXGNK-FLKSQK-a2-b3	pr|PROT02|DMS3-HA	pr|PROT02|DMS3-HA	intra-protein xl	aleitner_D1810_106.c.01493.01493.3_aleitner_D1810_106.c.01493.01493.3	60	81	21	1952.98	652.002	3	-2.7	0.32	0	31.2
LESDLEAMGNK-FLKSQK-a6-b3	pr|PROT02|DMS3-HA	pr|PROT02|DMS3-HA	intra-protein xl	aleitner_D1810_108.c.03212.03212.3_aleitner_D1810_108.c.03212.03212.3	64	81	17	1936.99	646.67	3	-3.4	0.44	0	31.11
TLEDIKR-EQVLR-a6-b1	pr|PROT02|DMS3-HA	pr|PROT02|DMS3-HA	intra-protein xl	aleitner_D1810_107.c.02546.02546.3_aleitner_D1810_107.c.02546.02546.3	385	387	2	1498.84	500.622	3	-3.4	0.34	0	31.04
KKEEFVR-TLEDIKR-a2-b3	pr|PROT02|DMS3-HA	pr|PROT02|DMS3-HA	intra-protein xl	aleitner_D1810_106.c.00658.00658.4_aleitner_D1810_106.c.00658.00658.4	402	382	20	1790	448.508	4	-3.4	0.36	0.58	30.87
TLEDIKR-MKELK-a3-b2	pr|PROT02|DMS3-HA	pr|PROT02|DMS3-HA	intra-protein xl	aleitner_D1810_106.c.00769.00769.3_aleitner_D1810_106.c.00769.00769.3	382	371	11	1502.84	501.956	3	-3.4	0.23	0.5	30.79
DEVNVR-MKELK-a2-b2	pr|PROT02|DMS3-HA	pr|PROT02|DMS3-HA	intra-protein xl	aleitner_D1810_108.c.00795.00795.3_aleitner_D1810_108.c.00795.00795.3	346	371	25	1359.71	454.245	3	-4.2	0.19	0	30.64
SENSDNSLQGEDINAQILR-GVVGVVAKLGK-a2-b8	pr|PROT02|DMS3-HA	pr|PROT02|DMS3-HA	intra-protein xl	aleitner_D1810_105.c.13928.13928.3_aleitner_D1810_105.c.13928.13928.3	110	162	52	3109.63	1037.55	3	-2.9	0.45	0	30.53
ELEEIADXR-XDLVKR-a3-b5	pr|PROT03|Peptide7(DRD1)-Flag-StrepII	pr|PROT03|Peptide7(DRD1)-Flag-StrepII	intra-protein xl	aleitner_D1810_105.c.03988.03988.3_aleitner_D1810_105.c.03988.03988.3	26	37	11	1878.91	627.312	3	-3.1	0.3	0.34	30.4
MMNLDQSSPVAR-KKEEFVR-a5-b2	pr|PROT02|DMS3-HA	pr|PROT02|DMS3-HA	intra-protein xl	aleitner_D1810_108.c.03185.03185.3_aleitner_D1810_108.c.03185.03185.3	30	402	372	2264.14	755.719	3	-2.5	0.43	0	30.39
ELEEIADMR-MDLVKR-a3-b5	pr|PROT03|Peptide7(DRD1)-Flag-StrepII	pr|PROT03|Peptide7(DRD1)-Flag-StrepII	intra-protein xl	aleitner_D1810_103.c.08763.08763.3_aleitner_D1810_103.c.08763.08763.3	26	37	11	1846.92	616.649	3	-1.9	0.43	0	30.38
KKEEFVR-TLEDIKR-a2-b4	pr|PROT02|DMS3-HA	pr|PROT02|DMS3-HA	intra-protein xl	aleitner_D1810_104.c.00619.00619.4_aleitner_D1810_104.c.00619.00619.4	402	383	19	1790	448.507	4	-3.6	0.39	0.37	30.36
EHAVFNFGK-XKELK-a1-b2	pr|PROT02|DMS3-HA	pr|PROT02|DMS3-HA	intra-protein xl	aleitner_D1810_106.c.02887.02887.4_aleitner_D1810_106.c.02887.02887.4	392	371	21	1692.86	424.223	4	-3.9	0.27	0	30.24
FAKPTASR-DEVNVR-a3-b2	pr|PROT02|DMS3-HA	pr|PROT02|DMS3-HA	intra-protein xl	aleitner_D1810_108.c.01337.01337.4_aleitner_D1810_108.c.01337.01337.4	353	346	7	1588.83	398.214	4	-3.6	0.42	0	30.19
RLESDLEAXGNK-KKEEFVR-a3-b2	pr|PROT02|DMS3-HA	pr|PROT02|DMS3-HA	intra-protein xl	aleitner_D1810_105.c.00649.00649.4_aleitner_D1810_105.c.00649.00649.4	60	402	342	2294.16	574.548	4	-2.9	0.29	0.4	30.08
MMNLDQSSPVAR-FAKPTASR-a5-b3	pr|PROT02|DMS3-HA	pr|PROT02|DMS3-HA	intra-protein xl	aleitner_D1810_108.c.03936.03936.4_aleitner_D1810_108.c.03936.03936.4	30	353	323	2206.09	552.531	4	-3.4	0.42	0.21	30.06
ELEEIADXR-MDLVKR-a1-b5	pr|PROT03|Peptide7(DRD1)-Flag-StrepII	pr|PROT03|Peptide7(DRD1)-Flag-StrepII	intra-protein xl	aleitner_D1810_108.c.04580.04580.3_aleitner_D1810_108.c.04580.04580.3	24	37	13	1862.92	621.98	3	-2.9	0.39	0.3	30.06
KEEFVR-EQVLR-a1-b1	pr|PROT02|DMS3-HA	pr|PROT02|DMS3-HA	intra-protein xl	aleitner_D1810_105.c.01521.01521.4_aleitner_D1810_105.c.01521.01521.4	402	387	15	1431.78	358.952	4	-3.9	0.36	0	29.86
FAKPTASR-EQVLR-a3-b1	pr|PROT02|DMS3-HA	pr|PROT02|DMS3-HA	intra-protein xl	aleitner_D1810_108.c.01267.01267.4_aleitner_D1810_108.c.01267.01267.4	353	387	34	1501.83	376.465	4	-4.4	0.55	0	29.76
EHAVFNFGK-FLKSQK-a1-b3	pr|PROT02|DMS3-HA	pr|PROT02|DMS3-HA	intra-protein xl	aleitner_D1810_106.c.04355.04355.4_aleitner_D1810_106.c.04355.04355.4	392	81	311	1778.94	445.743	4	-2.8	0.52	0.43	29.71
RLESDLEAMGNK-IKQHEDNLK-a7-b2	pr|PROT02|DMS3-HA	pr|PROT02|DMS3-HA	intra-protein xl	aleitner_D1810_105.c.01474.01474.3_aleitner_D1810_105.c.01474.01474.3	64	71	7	2467.24	823.422	3	-2.4	0.32	0.66	29.57
MMNLDQSSPVAR-TLEDIKR-a5-b6	pr|PROT02|DMS3-HA	pr|PROT02|DMS3-HA	intra-protein xl	aleitner_D1810_107.c.05381.05381.3_aleitner_D1810_107.c.05381.05381.3	30	385	355	2203.1	735.375	3	-3.6	0.46	0	29.54
EQVLR-MKELK-a1-b2	pr|PROT02|DMS3-HA	pr|PROT02|DMS3-HA	intra-protein xl	aleitner_D1810_107.c.00835.00835.3_aleitner_D1810_107.c.00835.00835.3	387	371	16	1272.72	425.247	3	-4.2	0.28	0.69	29.43
SENSDNSLQGEDINAQILR-IKQHEDNLK-a11-b2	pr|PROT02|DMS3-HA	pr|PROT02|DMS3-HA	intra-protein xl	aleitner_D1810_104.c.04836.04836.3_aleitner_D1810_104.c.04836.04836.3	119	71	48	3207.56	1070.2	3	-3.5	0.36	0.37	29.38
SENSDNSLQGEDINAQILR-KKEEFVR-a5-b2	pr|PROT02|DMS3-HA	pr|PROT02|DMS3-HA	intra-protein xl	aleitner_D1810_103.c.06646.06646.3_aleitner_D1810_103.c.06646.06646.3	113	402	289	3018.49	1007.17	3	-2	0.29	0.14	29.32
LESDLEAMGNK-FAKPTASR-a2-b3	pr|PROT02|DMS3-HA	pr|PROT02|DMS3-HA	intra-protein xl	aleitner_D1810_106.c.04463.04463.4_aleitner_D1810_106.c.04463.04463.4	60	353	293	2064.02	517.013	4	-4.1	0.4	0.46	29.22
ELEEIADXR-MDLVKR-a4-b5	pr|PROT03|Peptide7(DRD1)-Flag-StrepII	pr|PROT03|Peptide7(DRD1)-Flag-StrepII	intra-protein xl	aleitner_D1810_107.c.04472.04472.3_aleitner_D1810_107.c.04472.04472.3	27	37	10	1862.92	621.98	3	-2.9	0.26	0	29.2
ELEEIADXR-XDLVKR-a1-b5	pr|PROT03|Peptide7(DRD1)-Flag-StrepII	pr|PROT03|Peptide7(DRD1)-Flag-StrepII	intra-protein xl	aleitner_D1810_105.c.04308.04308.3_aleitner_D1810_105.c.04308.04308.3	24	37	13	1878.91	627.312	3	-2.9	0.3	0	29.15
SENSDNSLQGEDINAQILR-KKEEFVR-a11-b2	pr|PROT02|DMS3-HA	pr|PROT02|DMS3-HA	intra-protein xl	aleitner_D1810_103.c.07012.07012.3_aleitner_D1810_103.c.07012.07012.3	119	402	283	3018.49	1007.17	3	-3.4	0.43	0	29.13
TMDNYSEAEK-MKELK-a9-b2	pr|PROT02|DMS3-HA	pr|PROT02|DMS3-HA	intra-protein xl	aleitner_D1810_108.c.01325.01325.4_aleitner_D1810_108.c.01325.01325.4	367	371	4	1815.83	454.965	4	-4.2	0.41	0	29.1
KKEEFVR-DEVNVR-a1-b2	pr|PROT02|DMS3-HA	pr|PROT02|DMS3-HA	intra-protein xl	aleitner_D1810_106.c.00747.00747.4_aleitner_D1810_106.c.00747.00747.4	401	346	55	1646.87	412.725	4	-3.6	0.45	0	29.09
LESDLEAMGNK-KKEEFVR-a4-b1	pr|PROT02|DMS3-HA	pr|PROT02|DMS3-HA	intra-protein xl	aleitner_D1810_106.c.03030.03030.3_aleitner_D1810_106.c.03030.03030.3	62	401	339	2122.07	708.364	3	-2.3	0.37	0	28.77
LESDLEAMGNK-KEEFVR-a4-b1	pr|PROT02|DMS3-HA	pr|PROT02|DMS3-HA	intra-protein xl	aleitner_D1810_106.c.05052.05052.4_aleitner_D1810_106.c.05052.05052.4	62	402	340	1993.97	499.501	4	-3.2	0.35	0.24	28.65
RLDLLKPK-EQVLR-a6-b1	pr|PROT02|DMS3-HA	pr|PROT02|DMS3-HA	intra-protein xl	aleitner_D1810_105.c.03950.03950.4_aleitner_D1810_105.c.03950.03950.4	256	387	131	1606.98	402.753	4	-3.6	0.33	0.72	28.62
LESDLEAMGNK-KKEEFVR-a2-b2	pr|PROT02|DMS3-HA	pr|PROT02|DMS3-HA	intra-protein xl	aleitner_D1810_103.c.03390.03390.3_aleitner_D1810_103.c.03390.03390.3	60	402	342	2122.07	708.364	3	-2.3	0.35	0	28.56
RLESDLEAMGNK-FLKSQK-a3-b3	pr|PROT02|DMS3-HA	pr|PROT02|DMS3-HA	intra-protein xl	aleitner_D1810_105.c.03879.03879.3_aleitner_D1810_105.c.03879.03879.3	60	81	21	2093.09	698.703	3	-3.3	0.26	0	28.25
ELEEIADMR-XDLVKR-a1-b5	pr|PROT03|Peptide7(DRD1)-Flag-StrepII	pr|PROT03|Peptide7(DRD1)-Flag-StrepII	intra-protein xl	aleitner_D1810_107.c.05358.05358.3_aleitner_D1810_107.c.05358.05358.3	24	37	13	1862.92	621.98	3	-3.2	0.31	0	28.24
RLESDLEAMGNKIK-RLESDLEAMGNK-a12-b7	pr|PROT02|DMS3-HA	pr|PROT02|DMS3-HA	intra-protein xl	aleitner_D1810_103.c.10639.10639.5_aleitner_D1810_103.c.10639.10639.5	69	64	5	2946.48	590.304	5	-3.6	0.26	0.4	28.22
LESDLEAMGNK-TLEDIKR-a2-b6	pr|PROT02|DMS3-HA	pr|PROT02|DMS3-HA	intra-protein xl	aleitner_D1810_103.c.05600.05600.3_aleitner_D1810_103.c.05600.05600.3	60	385	325	2061.03	688.02	3	-2.8	0.4	0	28.19
TLEDIKR-TLEDIKR-a3-b6	pr|PROT02|DMS3-HA	pr|PROT02|DMS3-HA	intra-protein xl	aleitner_D1810_106.c.02015.02015.4_aleitner_D1810_106.c.02015.02015.4	382	385	3	1728.97	433.25	4	-3.4	0.62	0	28.13
EHAVFNFGK-FAKPTASR-a1-b3	pr|PROT02|DMS3-HA	pr|PROT02|DMS3-HA	intra-protein xl	aleitner_D1810_105.c.04695.04695.4_aleitner_D1810_105.c.04695.04695.4	392	353	39	1905.98	477.503	4	-3.1	0.56	0.63	28.13
RLESDLEAXGNK-KEEFVR-a7-b1	pr|PROT02|DMS3-HA	pr|PROT02|DMS3-HA	intra-protein xl	aleitner_D1810_106.c.02059.02059.4_aleitner_D1810_106.c.02059.02059.4	64	402	338	2166.07	542.525	4	-2.1	0.38	0.39	28.04
TGIFNLGNRDEVNVR-FAKPTASR-a10-b3	pr|PROT02|DMS3-HA	pr|PROT02|DMS3-HA	intra-protein xl	aleitner_D1810_108.c.05917.05917.5_aleitner_D1810_108.c.05917.05917.5	345	353	8	2561.34	513.276	5	-2.6	0.41	0.47	28.02
RLESDLEAXGNK-FLKSQK-a5-b3	pr|PROT02|DMS3-HA	pr|PROT02|DMS3-HA	intra-protein xl	aleitner_D1810_103.c.01027.01027.4_aleitner_D1810_103.c.01027.01027.4	62	81	19	2109.08	528.279	4	-2.5	0.31	0	28.01
VNDENLSQILSNYLGTR-FAKPTASR-a4-b3	pr|PROT02|DMS3-HA	pr|PROT02|DMS3-HA	intra-protein xl	aleitner_D1810_107.c.16147.16147.3_aleitner_D1810_107.c.16147.16147.3	169	353	184	2793.43	932.153	3	-2.2	0.51	0.49	27.98
LESDLEAMGNK-IKQHEDNLK-a2-b2	pr|PROT02|DMS3-HA	pr|PROT02|DMS3-HA	intra-protein xl	aleitner_D1810_107.c.01483.01483.3_aleitner_D1810_107.c.01483.01483.3	60	71	11	2311.14	771.389	3	-2	0.28	0	27.98
RLESDLEAMGNK-KKEEFVR-a3-b2	pr|PROT02|DMS3-HA	pr|PROT02|DMS3-HA	intra-protein xl	aleitner_D1810_105.c.03657.03657.4_aleitner_D1810_105.c.03657.03657.4	60	402	342	2278.17	570.549	4	-3.4	0.47	0	27.96
KEKTLEDIKR-KEEFVR-a3-b3	pr|PROT02|DMS3-HA	pr|PROT02|DMS3-HA	intra-protein xl	aleitner_D1810_103.c.00736.00736.4_aleitner_D1810_103.c.00736.00736.4	379	404	25	2047.14	512.792	4	-2.6	0.19	0.82	27.93
MDEAIVDLQVHMSK-FAKPTASR-a3-b3	pr|PROT02|DMS3-HA	pr|PROT02|DMS3-HA	intra-protein xl	aleitner_D1810_104.c.08592.08592.5_aleitner_D1810_104.c.08592.08592.5	89	353	264	2473.24	495.655	5	-3.5	0.27	0.47	27.74
LESDLEAMGNK-KKEEFVR-a4-b2	pr|PROT02|DMS3-HA	pr|PROT02|DMS3-HA	intra-protein xl	aleitner_D1810_104.c.02817.02817.3_aleitner_D1810_104.c.02817.02817.3	62	402	340	2122.07	708.365	3	-1.1	0.26	0	27.63
TXDNYSEAEK-FAKPTASR-a7-b3	pr|PROT02|DMS3-HA	pr|PROT02|DMS3-HA	intra-protein xl	aleitner_D1810_107.c.01227.01227.3_aleitner_D1810_107.c.01227.01227.3	365	353	12	2060.94	687.988	3	-3.6	0.45	0	27.61
EKTLEDIKR-TLEDIKR-a2-b3	pr|PROT02|DMS3-HA	pr|PROT02|DMS3-HA	intra-protein xl	aleitner_D1810_103.c.01842.01842.5_aleitner_D1810_103.c.01842.01842.5	379	382	3	1986.11	398.229	5	-3.1	0.34	0	27.58
TLEDIKR-FLKSQK-a3-b3	pr|PROT02|DMS3-HA	pr|PROT02|DMS3-HA	intra-protein xl	aleitner_D1810_103.c.00642.00642.4_aleitner_D1810_103.c.00642.00642.4	382	81	301	1604.92	402.237	4	-4.1	0.52	0	27.58
FAKPTASR-LDLLKPK-a3-b2	pr|PROT02|DMS3-HA	pr|PROT02|DMS3-HA	intra-protein xl	aleitner_D1810_103.c.02832.02832.4_aleitner_D1810_103.c.02832.02832.4	353	253	100	1684	422.007	4	-3.2	0.39	0	27.54
KKEEFVR-TLEDIKR-a1-b4	pr|PROT02|DMS3-HA	pr|PROT02|DMS3-HA	intra-protein xl	aleitner_D1810_107.c.00700.00700.4_aleitner_D1810_107.c.00700.00700.4	401	383	18	1790	448.507	4	-3.6	0.24	0.37	27.52
KTGIFNLGNR-DEVNVR-a1-b2	pr|PROT02|DMS3-HA	pr|PROT02|DMS3-HA	intra-protein xl	aleitner_D1810_107.c.05495.05495.3_aleitner_D1810_107.c.05495.05495.3	335	346	11	1830.96	611.329	3	-3.2	0.32	0	27.5
KKEEFVR-TLEDIK-a2-b4	pr|PROT02|DMS3-HA	pr|PROT02|DMS3-HA	intra-protein xl	aleitner_D1810_106.c.01283.01283.4_aleitner_D1810_106.c.01283.01283.4	402	383	19	1633.9	409.482	4	-4.1	0.54	0	27.45
TMDNYSEAEK-MKELK-a7-b2	pr|PROT02|DMS3-HA	pr|PROT02|DMS3-HA	intra-protein xl	aleitner_D1810_104.c.01450.01450.4_aleitner_D1810_104.c.01450.01450.4	365	371	6	1815.83	454.966	4	-2.8	0.31	0	27.3
TMDNYSEAEK-FAKPTASR-a7-b3	pr|PROT02|DMS3-HA	pr|PROT02|DMS3-HA	intra-protein xl	aleitner_D1810_105.c.02214.02214.3_aleitner_D1810_105.c.02214.02214.3	365	353	12	2044.95	682.657	3	-2	0.52	0	27.3
EHAVFNFGK-KKEEFVR-a1-b1	pr|PROT02|DMS3-HA	pr|PROT02|DMS3-HA	intra-protein xl	aleitner_D1810_104.c.03933.03933.4_aleitner_D1810_104.c.03933.03933.4	392	401	9	1964.02	492.013	4	-3.4	0.47	0.62	27.21
SENSDNSLQGEDINAQILR-GVVGVVAKLGK-a11-b8	pr|PROT02|DMS3-HA	pr|PROT02|DMS3-HA	intra-protein xl	aleitner_D1810_105.c.14549.14549.4_aleitner_D1810_105.c.14549.14549.4	119	162	43	3109.63	778.415	4	-2.8	0.26	0.36	27.05
RLDLLKPK-DEVNVR-a6-b2	pr|PROT02|DMS3-HA	pr|PROT02|DMS3-HA	intra-protein xl	aleitner_D1810_105.c.04009.04009.4_aleitner_D1810_105.c.04009.04009.4	256	346	90	1693.98	424.502	4	-3.5	0.33	0	27.04
SENSDNSLQGEDINAQILR-KTGIFNLGNR-a5-b1	pr|PROT02|DMS3-HA	pr|PROT02|DMS3-HA	intra-protein xl	aleitner_D1810_104.c.14058.14058.4_aleitner_D1810_104.c.14058.14058.4	113	335	222	3202.59	801.654	4	-3.3	0.4	0.28	27.01
RLESDLEAXGNK-KKEEFVR-a5-b2	pr|PROT02|DMS3-HA	pr|PROT02|DMS3-HA	intra-protein xl	aleitner_D1810_106.c.00682.00682.4_aleitner_D1810_106.c.00682.00682.4	62	402	340	2294.16	574.549	4	-2.6	0.26	0.41	26.93
EKTLEDIK-REQVLR-a2-b2	pr|PROT02|DMS3-HA	pr|PROT02|DMS3-HA	intra-protein xl	aleitner_D1810_103.c.02154.02154.4_aleitner_D1810_103.c.02154.02154.4	379	387	8	1755.98	440.003	4	-2.5	0.21	0.87	26.92
LESDLEAXGNK-KKEEFVR-a4-b2	pr|PROT02|DMS3-HA	pr|PROT02|DMS3-HA	intra-protein xl	aleitner_D1810_105.c.01106.01106.4_aleitner_D1810_105.c.01106.01106.4	62	402	340	2138.06	535.523	4	-2.6	0.37	0.35	26.85
MMNLDQSSPVAR-KEEFVR-a5-b1	pr|PROT02|DMS3-HA	pr|PROT02|DMS3-HA	intra-protein xl	aleitner_D1810_106.c.05436.05436.3_aleitner_D1810_106.c.05436.05436.3	30	402	372	2136.04	713.021	3	-3.3	0.44	0	26.83
DEVNVR-FLKSQK-a2-b3	pr|PROT02|DMS3-HA	pr|PROT02|DMS3-HA	intra-protein xl	aleitner_D1810_108.c.00749.00749.4_aleitner_D1810_108.c.00749.00749.4	346	81	265	1461.79	366.455	4	-4.4	0.37	0.57	26.82
RLESDLEAMGNK-IKQHEDNLK-a5-b2	pr|PROT02|DMS3-HA	pr|PROT02|DMS3-HA	intra-protein xl	aleitner_D1810_104.c.01449.01449.4_aleitner_D1810_104.c.01449.01449.4	62	71	9	2467.24	617.819	4	-2.2	0.31	0.51	26.74
KEKTLEDIKR-EQVLR-a3-b1	pr|PROT02|DMS3-HA	pr|PROT02|DMS3-HA	intra-protein xl	aleitner_D1810_104.c.00834.00834.4_aleitner_D1810_104.c.00834.00834.4	379	387	8	1884.08	472.026	4	-2.4	0.34	0	26.73
ELEEIADMR-XDLVKR-a3-b5	pr|PROT03|Peptide7(DRD1)-Flag-StrepII	pr|PROT03|Peptide7(DRD1)-Flag-StrepII	intra-protein xl	aleitner_D1810_106.c.06149.06149.3_aleitner_D1810_106.c.06149.06149.3	26	37	11	1862.92	621.98	3	-2.7	0.3	0	26.68
RLESDLEAMGNKIK-TLEDIKR-a12-b3	pr|PROT02|DMS3-HA	pr|PROT02|DMS3-HA	intra-protein xl	aleitner_D1810_106.c.08604.08604.4_aleitner_D1810_106.c.08604.08604.4	69	382	313	2458.32	615.587	4	-2.6	0.39	0	26.61
LESDLEAMGNK-KKEEFVR-a2-b1	pr|PROT02|DMS3-HA	pr|PROT02|DMS3-HA	intra-protein xl	aleitner_D1810_103.c.03127.03127.3_aleitner_D1810_103.c.03127.03127.3	60	401	341	2122.07	708.364	3	-1.7	0.25	0	26.59
DAEANAEADR-KFEELVQTR-a9-b1	sp|P0A6Y8|DNAK_ECOLI	sp|P0A6Y8|DNAK_ECOLI	intra-protein xl	aleitner_D1810_103.c.10173.10173.3_aleitner_D1810_103.c.10173.10173.3	526	528	2	2191.05	731.356	3	-2.1	0.26	0	26.58
RLESDLEAMGNKIK-LESDLEAMGNK-a12-b2	pr|PROT02|DMS3-HA	pr|PROT02|DMS3-HA	intra-protein xl	aleitner_D1810_104.c.11789.11789.4_aleitner_D1810_104.c.11789.11789.4	69	60	9	2790.38	698.603	4	-2.4	0.33	0.68	26.56
LESDLEAMGNK-TLEDIKR-a4-b6	pr|PROT02|DMS3-HA	pr|PROT02|DMS3-HA	intra-protein xl	aleitner_D1810_107.c.04824.04824.4_aleitner_D1810_107.c.04824.04824.4	62	385	323	2061.03	516.266	4	-3.3	0.31	0.44	26.48
EHAVFNFGK-SQKNK-a1-b3	pr|PROT02|DMS3-HA	pr|PROT02|DMS3-HA	intra-protein xl	aleitner_D1810_106.c.00690.00690.4_aleitner_D1810_106.c.00690.00690.4	392	84	308	1632.83	409.216	4	-2.6	0.22	0	26.43
ELEEIADMR-MDLVKR-a4-b5	pr|PROT03|Peptide7(DRD1)-Flag-StrepII	pr|PROT03|Peptide7(DRD1)-Flag-StrepII	intra-protein xl	aleitner_D1810_106.c.08808.08808.3_aleitner_D1810_106.c.08808.08808.3	27	37	10	1846.92	616.649	3	-3	0.23	0	26.27
LESDLEAMGNK-KKEEFVR-a6-b2	pr|PROT02|DMS3-HA	pr|PROT02|DMS3-HA	intra-protein xl	aleitner_D1810_103.c.03332.03332.5_aleitner_D1810_103.c.03332.03332.5	64	402	338	2122.07	425.421	5	-3.9	0.38	0.58	26.23
TLEDIKR-KEEFVR-a3-b1	pr|PROT02|DMS3-HA	pr|PROT02|DMS3-HA	intra-protein xl	aleitner_D1810_108.c.01221.01221.4_aleitner_D1810_108.c.01221.01221.4	382	402	20	1661.9	416.484	4	-3.2	0.32	0.72	26.23
ELEEIADXR-XDLVKR-a7-b5	pr|PROT03|Peptide7(DRD1)-Flag-StrepII	pr|PROT03|Peptide7(DRD1)-Flag-StrepII	intra-protein xl	aleitner_D1810_106.c.03767.03767.3_aleitner_D1810_106.c.03767.03767.3	30	37	7	1878.91	627.312	3	-3.1	0.2	0	26.17
RLESDLEAXGNK-KEEFVR-a3-b1	pr|PROT02|DMS3-HA	pr|PROT02|DMS3-HA	intra-protein xl	aleitner_D1810_104.c.01810.01810.4_aleitner_D1810_104.c.01810.01810.4	60	402	342	2166.07	542.525	4	-2.6	0.34	0.4	26.16
EKTLEDIKR-EQVLR-a2-b1	pr|PROT02|DMS3-HA	pr|PROT02|DMS3-HA	intra-protein xl	aleitner_D1810_107.c.01860.01860.3_aleitner_D1810_107.c.01860.01860.3	379	387	8	1755.98	586.334	3	-2.9	0.19	0.63	26.11
LESDLEAXGNK-KKEEFVR-a2-b2	pr|PROT02|DMS3-HA	pr|PROT02|DMS3-HA	intra-protein xl	aleitner_D1810_106.c.01473.01473.3_aleitner_D1810_106.c.01473.01473.3	60	402	342	2138.06	713.695	3	-2.8	0.2	0	25.97
SENSDNSLQGEDINAQILR-KTGIFNLGNR-a11-b1	pr|PROT02|DMS3-HA	pr|PROT02|DMS3-HA	intra-protein xl	aleitner_D1810_105.c.14455.14455.4_aleitner_D1810_105.c.14455.14455.4	119	335	216	3202.59	801.654	4	-3.5	0.39	0.46	25.97
SENSDNSLQGEDINAQILR-RLDLLKPK-a5-b6	pr|PROT02|DMS3-HA	pr|PROT02|DMS3-HA	intra-protein xl	aleitner_D1810_103.c.10772.10772.3_aleitner_D1810_103.c.10772.10772.3	113	256	143	3065.6	1022.87	3	-4.6	0.31	0	25.96
KTGIFNLGNRDEVNVR-DEVNVR-a1-b1	pr|PROT02|DMS3-HA	pr|PROT02|DMS3-HA	intra-protein xl	aleitner_D1810_105.c.07445.07445.4_aleitner_D1810_105.c.07445.07445.4	335	345	10	2543.31	636.836	4	-2.5	0.2	0.4	25.95
EKTLEDIKR-TLEDIKR-a2-b4	pr|PROT02|DMS3-HA	pr|PROT02|DMS3-HA	intra-protein xl	aleitner_D1810_104.c.01669.01669.4_aleitner_D1810_104.c.01669.01669.4	379	383	4	1986.11	497.534	4	-2.4	0.23	0.48	25.95
RLESDLEAMGNK-KKEEFVR-a3-b1	pr|PROT02|DMS3-HA	pr|PROT02|DMS3-HA	intra-protein xl	aleitner_D1810_104.c.02278.02278.5_aleitner_D1810_104.c.02278.02278.5	60	401	341	2278.17	456.641	5	-3	0.56	0	25.95
TMDNYSEAEK-FAKPTASR-a3-b3	pr|PROT02|DMS3-HA	pr|PROT02|DMS3-HA	intra-protein xl	aleitner_D1810_107.c.01625.01625.4_aleitner_D1810_107.c.01625.01625.4	361	353	8	2044.95	512.244	4	-3	0.33	0	25.93
EHAVFNFGKK-KEEFVR-a1-b1	pr|PROT02|DMS3-HA	pr|PROT02|DMS3-HA	intra-protein xl	aleitner_D1810_103.c.03024.03024.4_aleitner_D1810_103.c.03024.03024.4	392	402	10	1964.02	492.014	4	-2	0.23	0.75	25.89
SENSDNSLQGEDINAQILR-GVVGVVAKLGK-a5-b8	pr|PROT02|DMS3-HA	pr|PROT02|DMS3-HA	intra-protein xl	aleitner_D1810_103.c.14382.14382.3_aleitner_D1810_103.c.14382.14382.3	113	162	49	3109.63	1037.55	3	-3	0.32	0	25.71
RLESDLEAMGNKIK-MMNLDQSSPVAR-a12-b5	pr|PROT02|DMS3-HA	pr|PROT02|DMS3-HA	intra-protein xl	aleitner_D1810_104.c.11579.11579.4_aleitner_D1810_104.c.11579.11579.4	69	30	39	2932.45	734.12	4	-3.5	0.33	0.33	25.7
SENSDNSLQGEDINAQILR-KEEFVR-a5-b1	pr|PROT02|DMS3-HA	pr|PROT02|DMS3-HA	intra-protein xl	aleitner_D1810_104.c.09284.09284.3_aleitner_D1810_104.c.09284.09284.3	113	402	289	2890.4	964.474	3	-2.7	0.26	0.39	25.69
SENSDNSLQGEDINAQILR-RLESDLEAXGNKIK-a5-b12	pr|PROT02|DMS3-HA	pr|PROT02|DMS3-HA	intra-protein xl	aleitner_D1810_104.c.09197.09197.4_aleitner_D1810_104.c.09197.09197.4	113	69	44	3702.8	926.708	4	-3.3	0.34	0.2	25.62
KEKTLEDIKR-EQVLR-a1-b1	pr|PROT02|DMS3-HA	pr|PROT02|DMS3-HA	intra-protein xl	aleitner_D1810_103.c.00901.00901.5_aleitner_D1810_103.c.00901.00901.5	377	387	10	1884.07	377.822	5	-3.7	0.46	0.67	25.62
KKEEFVR-EQVLR-a1-b1	pr|PROT02|DMS3-HA	pr|PROT02|DMS3-HA	intra-protein xl	aleitner_D1810_106.c.00677.00677.4_aleitner_D1810_106.c.00677.00677.4	401	387	14	1559.87	390.976	4	-3.5	0.2	0.57	25.58
KKEEFVR-TLEDIK-a2-b3	pr|PROT02|DMS3-HA	pr|PROT02|DMS3-HA	intra-protein xl	aleitner_D1810_105.c.01451.01451.4_aleitner_D1810_105.c.01451.01451.4	402	382	20	1633.9	409.482	4	-3.9	0.49	0	25.56
RLESDLEAXGNK-FAKPTASR-a3-b3	pr|PROT02|DMS3-HA	pr|PROT02|DMS3-HA	intra-protein xl	aleitner_D1810_103.c.01710.01710.4_aleitner_D1810_103.c.01710.01710.4	60	353	293	2236.12	560.039	4	-1.7	0.44	0.37	25.56
EHAVFNFGKK-TLEDIKR-a9-b3	pr|PROT02|DMS3-HA	pr|PROT02|DMS3-HA	intra-protein xl	aleitner_D1810_103.c.03876.03876.5_aleitner_D1810_103.c.03876.03876.5	400	382	18	2031.08	407.225	5	-2.9	0.4	0.55	25.54
RLESDLEAMGNK-KEEFVR-a3-b1	pr|PROT02|DMS3-HA	pr|PROT02|DMS3-HA	intra-protein xl	aleitner_D1810_107.c.03683.03683.4_aleitner_D1810_107.c.03683.03683.4	60	402	342	2150.07	538.525	4	-4.1	0.33	0	25.54
LESDLEAXGNK-KKEEFVR-a2-b1	pr|PROT02|DMS3-HA	pr|PROT02|DMS3-HA	intra-protein xl	aleitner_D1810_107.c.01268.01268.4_aleitner_D1810_107.c.01268.01268.4	60	401	341	2138.06	535.523	4	-3.8	0.34	0.45	25.41
RLESDLEAXGNK-FLKSQK-a3-b3	pr|PROT02|DMS3-HA	pr|PROT02|DMS3-HA	intra-protein xl	aleitner_D1810_104.c.00959.00959.4_aleitner_D1810_104.c.00959.00959.4	60	81	21	2109.08	528.279	4	-2.5	0.26	0	25.41
LESDLEAMGNK-KEEFVR-a2-b1	pr|PROT02|DMS3-HA	pr|PROT02|DMS3-HA	intra-protein xl	aleitner_D1810_106.c.05009.05009.3_aleitner_D1810_106.c.05009.05009.3	60	402	342	1993.97	665.666	3	-1.6	0.2	0	25.38
KTGIFNLGNR-DEVNVR-a1-b1	pr|PROT02|DMS3-HA	pr|PROT02|DMS3-HA	intra-protein xl	aleitner_D1810_108.c.04506.04506.3_aleitner_D1810_108.c.04506.04506.3	335	345	10	1830.96	611.329	3	-3.3	0.23	0	25.29
EHAVFNFGK-IKQHEDNLK-a1-b2	pr|PROT02|DMS3-HA	pr|PROT02|DMS3-HA	intra-protein xl	aleitner_D1810_103.c.01623.01623.5_aleitner_D1810_103.c.01623.01623.5	392	71	321	2153.1	431.627	5	-2.6	0.36	0.38	25.26
MMNLDQSSPVAR-FLKSQK-a5-b3	pr|PROT02|DMS3-HA	pr|PROT02|DMS3-HA	intra-protein xl	aleitner_D1810_105.c.04605.04605.4_aleitner_D1810_105.c.04605.04605.4	30	81	51	2079.05	520.771	4	-4	0.34	0.31	25.19
LESDLEAXGNK-KEEFVR-a2-b1	pr|PROT02|DMS3-HA	pr|PROT02|DMS3-HA	intra-protein xl	aleitner_D1810_106.c.02630.02630.3_aleitner_D1810_106.c.02630.02630.3	60	402	342	2009.97	670.997	3	-2.2	0.26	0	25.13
TLEDIKR-TLEDIKR-a6-b3	pr|PROT02|DMS3-HA	pr|PROT02|DMS3-HA	intra-protein xl	aleitner_D1810_105.c.02038.02038.4_aleitner_D1810_105.c.02038.02038.4	385	382	3	1728.97	433.249	4	-3.9	0.62	0.33	25.05
TLEDIKR-ELKWKK-a3-b3	pr|PROT02|DMS3-HA	pr|PROT02|DMS3-HA	intra-protein xl	aleitner_D1810_106.c.00971.00971.4_aleitner_D1810_106.c.00971.00971.4	382	374	8	1685.98	422.502	4	-3.8	0.24	0	25.05
TLEDIKR-TLEDIKR-a4-b6	pr|PROT02|DMS3-HA	pr|PROT02|DMS3-HA	intra-protein xl	aleitner_D1810_108.c.01652.01652.3_aleitner_D1810_108.c.01652.01652.3	383	385	2	1728.97	577.33	3	-3.4	0.32	0	25.01
KTGIFNLGNRDEVNVR-TLEDIKR-a1-b3	pr|PROT02|DMS3-HA	pr|PROT02|DMS3-HA	intra-protein xl	aleitner_D1810_105.c.06129.06129.4_aleitner_D1810_105.c.06129.06129.4	335	382	47	2686.44	672.618	4	-3.3	0.21	0.53	25
TXDGGGGSDYKDDDDK-LESGWSHPQFEK-a11-b2	pr|PROT03|Peptide7(DRD1)-Flag-StrepII	pr|PROT03|Peptide7(DRD1)-Flag-StrepII	intra-protein xl	aleitner_D1810_103.c.06310.06310.3_aleitner_D1810_103.c.06310.06310.3	66	73	7	3116.28	1039.77	3	-3.1	0.26	0	24.98
LESDLEAXGNK-KKEEFVR-a4-b1	pr|PROT02|DMS3-HA	pr|PROT02|DMS3-HA	intra-protein xl	aleitner_D1810_103.c.00981.00981.5_aleitner_D1810_103.c.00981.00981.5	62	401	339	2138.06	428.62	5	-3.5	0.6	0	24.92
RLESDLEAXGNK-KKEEFVR-a3-b1	pr|PROT02|DMS3-HA	pr|PROT02|DMS3-HA	intra-protein xl	aleitner_D1810_105.c.01148.01148.5_aleitner_D1810_105.c.01148.01148.5	60	401	341	2294.16	459.84	5	-3.1	0.34	0.57	24.88
EHAVFNFGKK-EQVLR-a9-b1	pr|PROT02|DMS3-HA	pr|PROT02|DMS3-HA	intra-protein xl	aleitner_D1810_103.c.04326.04326.4_aleitner_D1810_103.c.04326.04326.4	400	387	13	1800.96	451.248	4	-1.2	0.24	0	24.86
KKEEFVR-TLEDIKR-a3-b6	pr|PROT02|DMS3-HA	pr|PROT02|DMS3-HA	intra-protein xl	aleitner_D1810_104.c.00970.00970.4_aleitner_D1810_104.c.00970.00970.4	403	385	18	1790	448.508	4	-2.4	0.6	0.45	24.82
RLESDLEAMGNK-KKEEFVR-a7-b1	pr|PROT02|DMS3-HA	pr|PROT02|DMS3-HA	intra-protein xl	aleitner_D1810_105.c.03418.03418.5_aleitner_D1810_105.c.03418.03418.5	64	401	337	2278.17	456.641	5	-3.7	0.44	0	24.81
ELEEIADXR-MDLVKR-a3-b5	pr|PROT03|Peptide7(DRD1)-Flag-StrepII	pr|PROT03|Peptide7(DRD1)-Flag-StrepII	intra-protein xl	aleitner_D1810_104.c.05136.05136.4_aleitner_D1810_104.c.05136.05136.4	26	37	11	1862.91	466.737	4	-4.4	0.24	0	24.81
TXDNYSEAEK-FAKPTASR-a9-b3	pr|PROT02|DMS3-HA	pr|PROT02|DMS3-HA	intra-protein xl	aleitner_D1810_105.c.01374.01374.4_aleitner_D1810_105.c.01374.01374.4	367	353	14	2060.94	516.243	4	-3	0.38	0	24.73
NKMDEAIVDLQVHMSK-FAKPTASR-a5-b3	pr|PROT02|DMS3-HA	pr|PROT02|DMS3-HA	intra-protein xl	aleitner_D1810_103.c.07565.07565.5_aleitner_D1810_103.c.07565.07565.5	89	353	264	2715.38	544.083	5	-2	0.29	0.77	24.68
EHAVFNFGK-RLDLLKPK-a1-b6	pr|PROT02|DMS3-HA	pr|PROT02|DMS3-HA	intra-protein xl	aleitner_D1810_103.c.07824.07824.5_aleitner_D1810_103.c.07824.07824.5	392	256	136	2011.13	403.234	5	-3.1	0.32	0.58	24.61
RLESDLEAXGNK-KKEEFVR-a7-b1	pr|PROT02|DMS3-HA	pr|PROT02|DMS3-HA	intra-protein xl	aleitner_D1810_104.c.00902.00902.5_aleitner_D1810_104.c.00902.00902.5	64	401	337	2294.16	459.84	5	-3.3	0.27	0.45	24.58
MDEAIVDLQVHMSK-FAKPTASR-a7-b3	pr|PROT02|DMS3-HA	pr|PROT02|DMS3-HA	intra-protein xl	aleitner_D1810_104.c.08657.08657.4_aleitner_D1810_104.c.08657.08657.4	93	353	260	2473.24	619.317	4	-3.3	0.33	0.22	24.56
RLDLLKPK-TLEDIKR-a6-b3	pr|PROT02|DMS3-HA	pr|PROT02|DMS3-HA	intra-protein xl	aleitner_D1810_103.c.03470.03470.4_aleitner_D1810_103.c.03470.03470.4	256	382	126	1837.11	460.285	4	-3.1	0.41	0	24.53
MDEAIVDLQVHXSK-SQKNK-a3-b3	pr|PROT02|DMS3-HA	pr|PROT02|DMS3-HA	intra-protein xl	aleitner_D1810_105.c.01963.01963.4_aleitner_D1810_105.c.01963.01963.4	89	84	5	2216.09	555.029	4	-3.3	0.28	0.68	24.51
KKEEFVR-LDLLKPK-a1-b2	pr|PROT02|DMS3-HA	pr|PROT02|DMS3-HA	intra-protein xl	aleitner_D1810_104.c.02597.02597.4_aleitner_D1810_104.c.02597.02597.4	401	253	148	1742.04	436.518	4	-3.5	0.2	0.6	24.49
MMNLDQSSPVAR-KKEEFVR-a5-b1	pr|PROT02|DMS3-HA	pr|PROT02|DMS3-HA	intra-protein xl	aleitner_D1810_104.c.03820.03820.3_aleitner_D1810_104.c.03820.03820.3	30	401	371	2264.13	755.718	3	-4	0.21	0	24.32
RLESDLEAMGNK-FLKSQK-a5-b3	pr|PROT02|DMS3-HA	pr|PROT02|DMS3-HA	intra-protein xl	aleitner_D1810_105.c.02989.02989.4_aleitner_D1810_105.c.02989.02989.4	62	81	19	2093.09	524.28	4	-3.1	0.23	0	24.3
TLEDIKR-TLEDIKR-a6-b4	pr|PROT02|DMS3-HA	pr|PROT02|DMS3-HA	intra-protein xl	aleitner_D1810_104.c.01872.01872.4_aleitner_D1810_104.c.01872.01872.4	385	383	2	1728.97	433.25	4	-2.8	0.47	0.72	24.24
SENSDNSLQGEDINAQILR-IKQHEDNLK-a5-b2	pr|PROT02|DMS3-HA	pr|PROT02|DMS3-HA	intra-protein xl	aleitner_D1810_103.c.04865.04865.3_aleitner_D1810_103.c.04865.04865.3	113	71	42	3207.57	1070.2	3	-1.7	0.24	0.31	24.23
SENSDNSLQGEDINAQILR-KKEEFVR-a12-b2	pr|PROT02|DMS3-HA	pr|PROT02|DMS3-HA	intra-protein xl	aleitner_D1810_104.c.06506.06506.5_aleitner_D1810_104.c.06506.06506.5	120	402	282	3018.49	604.706	5	-2.6	0.36	0.49	24.18
ELEEIADMR-MDLVKR-a7-b5	pr|PROT03|Peptide7(DRD1)-Flag-StrepII	pr|PROT03|Peptide7(DRD1)-Flag-StrepII	intra-protein xl	aleitner_D1810_105.c.08525.08525.3_aleitner_D1810_105.c.08525.08525.3	30	37	7	1846.92	616.649	3	-2.7	0.24	0	24.17
KKEEFVR-TLEDIKR-a1-b3	pr|PROT02|DMS3-HA	pr|PROT02|DMS3-HA	intra-protein xl	aleitner_D1810_105.c.00651.00651.3_aleitner_D1810_105.c.00651.00651.3	401	382	19	1790	597.674	3	-3.5	0.28	0	24.12
ELEEIADMR-XDLVKR-a4-b5	pr|PROT03|Peptide7(DRD1)-Flag-StrepII	pr|PROT03|Peptide7(DRD1)-Flag-StrepII	intra-protein xl	aleitner_D1810_107.c.05105.05105.3_aleitner_D1810_107.c.05105.05105.3	27	37	10	1862.92	621.98	3	-3.1	0.29	0	24.1
RLESDLEAXGNK-KKEEFVR-a5-b1	pr|PROT02|DMS3-HA	pr|PROT02|DMS3-HA	intra-protein xl	aleitner_D1810_105.c.00660.00660.3_aleitner_D1810_105.c.00660.00660.3	62	401	339	2294.16	765.729	3	-2.7	0.51	0	23.93
TLEDIKR-EEFVR-a6-b2	pr|PROT02|DMS3-HA	pr|PROT02|DMS3-HA	intra-protein xl	aleitner_D1810_105.c.04332.04332.4_aleitner_D1810_105.c.04332.04332.4	385	404	19	1533.81	384.46	4	-4.6	0.2	0.36	23.92
RLESDLEAXGNK-KEEFVR-a5-b1	pr|PROT02|DMS3-HA	pr|PROT02|DMS3-HA	intra-protein xl	aleitner_D1810_103.c.01522.01522.4_aleitner_D1810_103.c.01522.01522.4	62	402	340	2166.07	542.525	4	-1.8	0.25	0.32	23.75
RLESDLEAMGNKIK-TLEDIKR-a12-b4	pr|PROT02|DMS3-HA	pr|PROT02|DMS3-HA	intra-protein xl	aleitner_D1810_104.c.08384.08384.4_aleitner_D1810_104.c.08384.08384.4	69	383	314	2458.32	615.587	4	-2.5	0.37	0	23.66
EHAVFNFGK-TLEDIKR-a1-b6	pr|PROT02|DMS3-HA	pr|PROT02|DMS3-HA	intra-protein xl	aleitner_D1810_103.c.06740.06740.4_aleitner_D1810_103.c.06740.06740.4	392	385	7	1902.99	476.756	4	-2.2	0.53	0.69	23.58
DEVNVR-FLKSQK-a1-b3	pr|PROT02|DMS3-HA	pr|PROT02|DMS3-HA	intra-protein xl	aleitner_D1810_106.c.00786.00786.4_aleitner_D1810_106.c.00786.00786.4	345	81	264	1461.79	366.455	4	-4.4	0.28	0.69	23.39
MMNLDQSSPVAR-RLDLLKPK-a5-b6	pr|PROT02|DMS3-HA	pr|PROT02|DMS3-HA	intra-protein xl	aleitner_D1810_106.c.08079.08079.4_aleitner_D1810_106.c.08079.08079.4	30	256	226	2311.24	578.819	4	-3.1	0.29	0.42	23.26
AKLESLVEDLVNR-KVAEFFGK-a8-b1	sp|P0A6Y8|DNAK_ECOLI	sp|P0A6Y8|DNAK_ECOLI	intra-protein xl	aleitner_D1810_104.c.17200.17200.4_aleitner_D1810_104.c.17200.17200.4	310	352	42	2391.31	598.836	4	-2.1	0.22	0.56	23.02		contaminant

## Sheet: Column headers
Description of the column headers
Id	Assigned peptides and cross-linking sites within the peptide sequences. The longer peptide is designated as (a)lpha, the shorter as (b)eta.
Protein1	SwissProt/UniProt accession number and identifier of the protein 1 (containing peptide desginated as alpha).
Protein2	SwissProt/UniProt accession number and identifier of the protein 2 (containing peptide desginated as beta).
XLType	Intra- or inter-protein, sometimes also ambiguous.
AbsPos1	Position in the protein sequence of protein 1.
AbsPos2	Position in the protein sequence of protein 2.
Id-score	Identification score as assigned by xQuest. The higher, the better.
